# Supplementary material for: Cell-Specific DNA Methylation Markers in Plasma cfDNA Reveal Diagnostic Potential for Head and Neck Cancer
Source: J Cancer. 2026 Jul 13;17(7):1318–30. doi: 10.7150/jca.133470 (PMC13410342; doi:10.7150/jca.133470)
Supplement: Supplementary file 1 — Supplementary methods, figures and tables. [file jcav17p1318s1.zip]

Archive with 25 entries (22 files):
- Supplementary Material files/
- Supplementary Material files/detailed method.docx
- Supplementary Material files/Figures/
- Supplementary Material files/Figures/FigureS1.tif
- Supplementary Material files/Figures/FigureS2.tif
- Supplementary Material files/Figures/FigureS3.tif
- Supplementary Material files/Figures/FigureS4.tif
- Supplementary Material files/Figures/FigureS5.tif
- Supplementary Material files/Figures/FigureS6.tif
- Supplementary Material files/Figures/FigureS7.tif
- Supplementary Material files/Figures/FigureS8.tiff
- Supplementary Material files/Tables/
- Supplementary Material files/Tables/TableS1.xlsx
- Supplementary Material files/Tables/TableS10.xlsx
- Supplementary Material files/Tables/TableS11.xlsx
- Supplementary Material files/Tables/TableS12.xlsx
- Supplementary Material files/Tables/TableS13.xlsx
- Supplementary Material files/Tables/TableS2.xlsx
- Supplementary Material files/Tables/TableS3.xlsx
- Supplementary Material files/Tables/TableS4.xlsx
- Supplementary Material files/Tables/TableS5.xlsx
- Supplementary Material files/Tables/TableS6.xlsx
- Supplementary Material files/Tables/TableS7.xlsx
- Supplementary Material files/Tables/TableS8.xlsx
- Supplementary Material files/Tables/TableS9.xlsx
