# Supplementary material for: Cell-Specific DNA Methylation Markers in Plasma cfDNA Reveal Diagnostic Potential for Head and Neck Cancer
Source: J Cancer. 2026 Jul 13;17(7):1318–30. doi: 10.7150/jca.133470 (PMC13410342; doi:10.7150/jca.133470)
Supplement: Supplementary file 1 — Supplementary methods, figures and tables. [file jcav17p1318s1.zip › Supplementary Material files/Tables/TableS1.xlsx]

## Sheet: Sheet1
Table S1. Summary of selected primers and conditions for amplification. The last U or M stand for U primers and M primers, which represent primers designed for unmethylated and methylated sequences after bisulfite treatment, respectively.
Primer Name	Forward Primer Sequence (5’-3’)	Reverse Primer Sequence (5’-3’)	Annealing Temperature (℃)
Pharynx-EP-M-2	GGGGGGTATATTTTTTGGAGTAA	CCAACTCAAATCCTTAAAACTCA	51.6
	GGGGGGTATATTTTTTGGAGTAA	CCGACTCAAATCCTTAAAACTCA	51.6
