# Supplementary material for: Cell-Specific DNA Methylation Markers in Plasma cfDNA Reveal Diagnostic Potential for Head and Neck Cancer
Source: J Cancer. 2026 Jul 13;17(7):1318–30. doi: 10.7150/jca.133470 (PMC13410342; doi:10.7150/jca.133470)
Supplement: Supplementary file 1 — Supplementary methods, figures and tables. [file jcav17p1318s1.zip › Supplementary Material files/Tables/TableS10.xlsx]

## Sheet: Sheet1
Table S10. Presence of marker fragments in cfDNA from head and neck cancer patients and healthy individuals
Sample	Total reads covering all marker sites	Marker reads	Marker reads (1 unmethylated allowed)
head and neck cancer patients
1	14763287	86	1846
2	11720236	104	1733
3	16301668	318	13203
healthy individuals
1	37	0	0
2	49	0	0
3	54	0	0
4	19	0	0
5	50	0	0
6	36	0	0
7	40	0	0
8	27	0	0
9	33	0	0
10	28	0	0
11	30	0	0
12	26	0	0
13	40	0	0
14	47	0	0
15	49	0	0
16	38	0	0
17	40	0	0
18	40	0	0
19	21	0	0
20	41	0	0
21	41	0	0
22	50	0	0
23	27	0	0
