# Supplementary material for: Cell-Specific DNA Methylation Markers in Plasma cfDNA Reveal Diagnostic Potential for Head and Neck Cancer
Source: J Cancer. 2026 Jul 13;17(7):1318–30. doi: 10.7150/jca.133470 (PMC13410342; doi:10.7150/jca.133470)
Supplement: Supplementary file 1 — Supplementary methods, figures and tables. [file jcav17p1318s1.zip › Supplementary Material files/Tables/TableS11.xlsx]

## Sheet: depth
	Table S11. The sequencing depth and methylation levels of marker region
Group	Sample	cg10331029	cg10331030	cg10331031	cg10331032	cg10331033	cg10331034	cg10331035	cg10331036	cg10331037
patient	1	14824395	14795322	14770336	14772566	14751924	14754969	14748940	14750024	14755712
patient	2	11752998	11739030	11730505	11730422	11720039	11697721	11716021	11713514	11714605
patient	3	16333956	16301291	16313775	16305898	16297555	16286758	16290649	16291574	16293356
healthy	1	175	169	158	156	120	81	68	41	37
healthy	2	156	154	137	133	109	81	77	52	48
healthy	3	172	169	147	144	118	89	87	60	54
healthy	4	56	56	51	51	42	30	31	20	19
healthy	5	164	159	142	137	106	83	78	54	50
healthy	6	106	105	97	91	74	56	52	38	36
healthy	7	88	89	76	75	62	50	48	42	40
healthy	8	62	60	49	48	44	34	32	27	27
healthy	9	154	151	139	133	97	67	58	41	32
healthy	10	103	98	87	82	66	54	47	30	28
healthy	11	92	93	82	79	69	52	48	30	30
healthy	12	68	69	62	60	42	34	31	29	26
healthy	13	140	136	115	112	87	66	63	46	40
healthy	14	111	109	93	91	78	63	62	49	47
healthy	15	114	112	106	101	87	65	60	51	49
healthy	16	131	127	118	114	85	57	55	39	38
healthy	17	126	123	106	104	81	60	58	42	40
healthy	18	125	121	106	100	77	57	54	42	40
healthy	19	69	68	58	52	34	23	23	21	21
healthy	20	174	168	143	134	98	70	66	44	41
healthy	21	159	158	142	136	102	79	73	46	41
healthy	22	126	125	116	112	89	72	69	55	50
healthy	23	109	107	102	97	69	52	49	30	27

## Sheet: methylation level
	Table S11. The sequencing depth and methylation levels of marker region
Group	Sample	cg10331029	cg10331030	cg10331031	cg10331032	cg10331033	cg10331034	cg10331035	cg10331036	cg10331037
patient	1	0.0263572	0.0430526	0.105658	0.0343445	0.03425	0.0474239	0.0817026	0.0558423	0.0460832
patient	2	0.0322894	0.0541167	0.106161	0.0524187	0.0396334	0.039611	0.0707363	0.0508018	0.0334082
patient	3	0.0300455	0.0414187	0.105962	0.0363684	0.0416466	0.0509052	0.0788593	0.0607626	0.0430512
healthy	1	0.0685714	0.0414201	0.0696203	0.0192308	0.025	0.0493827	0.0441176	0.0243902	0
healthy	2	0.0705128	0.038961	0.0656934	0.0451128	0.0275229	0.0740741	0.0649351	0.0576923	0.0625
healthy	3	0.0581395	0.0532544	0.0816327	0.0208333	0.0254237	0.0224719	0.045977	0.05	0.0740741
healthy	4	0.0714286	0.0357143	0.0784314	0.0980392	0.166667	0.1	0.0645161	0.05	0
healthy	5	0.0731707	0.0628931	0.0915493	0.0583942	0.0471698	0.0481928	0.025641	0	0.04
healthy	6	0.0754717	0.0571429	0.175258	0.010989	0.0405405	0.0357143	0.0961538	0.0526316	0.0833333
healthy	7	0.0113636	0.0224719	0.118421	0.106667	0.0483871	0.04	0.25	0.0238095	0.025
healthy	8	0.0967742	0.1	0.142857	0.0625	0.113636	0.0294118	0.03125	0.037037	0.0740741
healthy	9	0.0454545	0.0596026	0.057554	0.037594	0.0206186	0.0447761	0.0172414	0.0487805	0
healthy	10	0.135922	0.0408163	0.0689655	0.0365854	0.0757576	0.0740741	0.0212766	0.0333333	0.0714286
healthy	11	0.130435	0.0537634	0.0609756	0.0379747	0	0	0.0833333	0.133333	0.0666667
healthy	12	0.0588235	0.0724638	0.16129	0.0666667	0.0952381	0.0294118	0	0.0344828	0
healthy	13	0.0785714	0.0808824	0.0608696	0.0535714	0.0229885	0.0151515	0.047619	0.0217391	0.05
healthy	14	0.0990991	0.0458716	0.0752688	0.043956	0.0128205	0.015873	0.0967742	0.102041	0.12766
healthy	15	0.0350877	0.0357143	0.0566038	0.039604	0	0.0461538	0.05	0.0392157	0.0612245
healthy	16	0.0839695	0.0708661	0.059322	0.0526316	0.0588235	0.0350877	0.0727273	0.0512821	0.0263158
healthy	17	0.031746	0.0650407	0.0566038	0.0384615	0.0246914	0.0666667	0.155172	0.047619	0.05
healthy	18	0.056	0.0165289	0.0754717	0.01	0.038961	0.0175439	0.0555556	0.047619	0.025
healthy	19	0.0434783	0.0441176	0.137931	0.0576923	0.0294118	0	0.0434783	0.142857	0.0952381
healthy	20	0.091954	0.0654762	0.111888	0.0597015	0.0408163	0	0.0757576	0.0909091	0.0243902
healthy	21	0.100629	0.056962	0.112676	0.0588235	0.0294118	0.0632911	0.0821918	0.0869565	0.0731707
healthy	22	0.0634921	0.048	0.12069	0.0535714	0.0337079	0	0.0434783	0.109091	0.04
healthy	23	0.0366972	0.0186916	0.127451	0.0206186	0.0289855	0	0.0408163	0.0666667	0.037037
Wilcoxon's p		0.016	0.63	0.574	0.335	0.521	0.334	0.261	0.47	0.748
