# Supplementary material for: Cell-Specific DNA Methylation Markers in Plasma cfDNA Reveal Diagnostic Potential for Head and Neck Cancer
Source: J Cancer. 2026 Jul 13;17(7):1318–30. doi: 10.7150/jca.133470 (PMC13410342; doi:10.7150/jca.133470)
Supplement: Supplementary file 1 — Supplementary methods, figures and tables. [file jcav17p1318s1.zip › Supplementary Material files/Tables/TableS13.xlsx]

## Sheet: Sheet1
Table S13. Proportional distribution of each biomarker in each carcinoma sample.
id	name	group	Thyroid-EP-U-2	Thyroid-EP-U-3	Pharynx-EP-M-1	Pharynx-EP-M-2
GSM6529384	20A042628	Thyroid carcinoma	0.75	0.25	1	0.5
GSM6529330	20A042287	Thyroid carcinoma	0.222222	0	1	0.461538
GSM6529339	20A042330	Thyroid carcinoma	0.111111	0	0.375	0.25
GSM6529320	20A042191	Thyroid carcinoma	0.0833333	0	0.2	0.2
GSM6529377	20A042590	Thyroid carcinoma	0	0.111111	0.363636	0.142857
GSM6529357	20A042420	Thyroid carcinoma	0	0.2	0.333333	0.142857
GSM6529331	20A042288	Thyroid carcinoma	0	0	0.333333	0
GSM6529332	20A042296	Thyroid carcinoma	0.222222	0	0.166667	0
GSM6529318	20A042183	Thyroid carcinoma	0.6	0	0.0909091	0
GSM6529380	20A042599	Thyroid carcinoma	0.333333	0	0	0
GSM6529371	20A042540	Thyroid carcinoma	0	0	0	0
GSM6529323	20A042217	Stomach adenocarcinoma	0.2	0	0	0
GSM6529310	20A042147	Stomach adenocarcinoma	0.2	0	0	0
GSM6529358	20A042421	Stomach adenocarcinoma	0.2	0	0	0
GSM6529340	20A042331	Stomach adenocarcinoma	0.166667	0	0	0
GSM6529305	20A042130	Stomach adenocarcinoma	0.125	0	0	0
GSM6529360	20A042438	Stomach adenocarcinoma	0.0909091	0	0	0
GSM6529337	20A042317	Stomach adenocarcinoma	0	0	0	0
GSM6529307	20A042137	Stomach adenocarcinoma	0	0	0	0
GSM6529326	20A042245	Stomach adenocarcinoma	0	0	0	0
GSM6529351	20A042377	Stomach adenocarcinoma	0	0	0	0
GSM6529300	20A041606	Pancreatic carcinoma	0	0	0	0
GSM6529294	20A041583	Pancreatic carcinoma	0.285714	0	0	0
GSM6529304	20A041686	Pancreatic carcinoma	0	0	0	0
GSM6529282	20A041523	Pancreatic carcinoma	0	0	0	0
GSM6529297	20A041597	Pancreatic carcinoma	0	0	0	0
GSM6529295	20A041593	Pancreatic carcinoma	0	0	0	0
GSM6529301	20A041609	Pancreatic carcinoma	0	0	0	0
GSM6529296	20A041594	Pancreatic carcinoma	0	0	0	0
GSM6529298	20A041603	Pancreatic carcinoma	0	0	0	0
GSM6529299	20A041605	Pancreatic carcinoma	0	0	0	0
GSM6529303	20A041685	Pancreatic carcinoma	0	0	0	0
GSM6529328	20A042270	Ovarian serous adenocarcinoma	0.25	0	0	0
GSM6529344	20A042339	Ovarian serous adenocarcinoma	0.111111	0	0	0
GSM6529317	20A042178	Ovarian serous adenocarcinoma	0	0	0	0
GSM6529322	20A042216	Ovarian serous adenocarcinoma	0	0	0	0
GSM6529316	20A042175	Ovarian serous adenocarcinoma	0	0	0	0
GSM6529338	20A042328	Ovarian serous adenocarcinoma	0	0	0	0
GSM6529342	20A042336	Ovarian serous adenocarcinoma	0	0	0	0
GSM6529343	20A042337	Ovarian serous adenocarcinoma	0	0	0	0
GSM6529354	20A042401	Ovarian serous adenocarcinoma	0	0	0	0
GSM6529372	20A042553	Ovarian serous adenocarcinoma	0	0	0	0
GSM6529319	20A042185	Non-small cell lung cancer	0	0	0	0
GSM6529308	20A042139	Non-small cell lung cancer	0.25	0	0	0
GSM6529373	20A042558	Non-small cell lung cancer	0.111111	0	0	0
GSM6529361	20A042440	Non-small cell lung cancer	0	0	0	0
GSM6529369	20A042527	Non-small cell lung cancer	0	0	0	0
GSM6529325	20A042221	Non-small cell lung cancer	0	0	0	0
GSM6529309	20A042143	Non-small cell lung cancer	0	0	0	0
GSM6529313	20A042161	Non-small cell lung cancer	0	0	0	0
GSM6529314	20A042163	Non-small cell lung cancer	0	0	0	0
GSM6529324	20A042220	Non-small cell lung cancer	0	0	0	0
GSM6529283	20A041529	Liver hepatocellular carcinoma	0	0	0	0
GSM6529288	20A041556	Liver hepatocellular carcinoma	0	0	0	0
GSM6529285	20A041543	Liver hepatocellular carcinoma	0	0	0	0
GSM6529286	20A041544	Liver hepatocellular carcinoma	0	0	0	0
GSM6529287	20A041547	Liver hepatocellular carcinoma	0	0	0	0
GSM6529289	20A041558	Liver hepatocellular carcinoma	0	0	0	0
GSM6529290	20A041564	Liver hepatocellular carcinoma	0	0	0	0
GSM6529291	20A041566	Liver hepatocellular carcinoma	0	0	0	0
GSM6529292	20A041567	Liver hepatocellular carcinoma	0	0	0	0
GSM6529293	20A041573	Liver hepatocellular carcinoma	0	0	0	0
GSM6529363	20A042450	Squamous cell carcinoma	0	0	0	0
GSM6529375	20A042566	Squamous cell carcinoma	0	0	0	0
GSM6529379	20A042592	Squamous cell carcinoma	0	0	0	0
GSM6529327	20A042263	Squamous cell carcinoma	0	0	0	0
GSM6529341	20A042333	Squamous cell carcinoma	0	0	0	0
GSM6529311	20A042149	Squamous cell carcinoma	0	0	0	0
GSM6529306	20A042135	Squamous cell carcinoma	0	0	0	0
GSM6529312	20A042150	Squamous cell carcinoma	0	0	0	0
GSM6529321	20A042200	Squamous cell carcinoma	0	0	0	0
GSM6529364	20A042453	Squamous cell carcinoma	0	0	0	0
GSM6529275	20A041498	Esophageal carcinoma	0.6	0	0	0
GSM6529277	20A041506	Esophageal carcinoma	0.5	0	0	0
GSM6529281	20A041519	Esophageal carcinoma	0.4	0	0	0
GSM6529276	20A041505	Esophageal carcinoma	0	0	0	0
GSM6529278	20A041508	Esophageal carcinoma	0	0	0	0
GSM6529279	20A041510	Esophageal carcinoma	0	0	0	0
GSM6529280	20A041517	Esophageal carcinoma	0	0	0	0
GSM6529302	20A041614	Esophageal carcinoma	0	0	0	0
GSM6529284	20A041537	Esophageal carcinoma	0	0	0	0
GSM6529359	20A042433	Colon adenocarcinoma	0.8	0	0	0
GSM6529335	20A042302	Colon adenocarcinoma	0.4	0	0	0
GSM6529315	20A042174	Colon adenocarcinoma	0	0	0	0
GSM6529366	20A042490	Colon adenocarcinoma	0	0	0	0
GSM6529355	20A042405	Colon adenocarcinoma	0	0	0	0
GSM6529334	20A042301	Colon adenocarcinoma	0	0	0	0
GSM6529336	20A042306	Colon adenocarcinoma	0	0	0	0
GSM6529346	20A042344	Colon adenocarcinoma	0	0	0	0
GSM6529347	20A042346	Colon adenocarcinoma	0	0	0	0
GSM6529368	20A042504	Colon adenocarcinoma	0	0	0	0
GSM6529352	20A042381	Cervical and endocervical cancers	0	0	0	0
GSM6529329	20A042279	Cervical and endocervical cancers	0.571429	0	0	0
GSM6529365	20A042462	Cervical and endocervical cancers	0.1	0	0	0
GSM6529356	20A042406	Cervical and endocervical cancers	0.0833333	0	0	0
GSM6529333	20A042300	Cervical and endocervical cancers	0	0	0	0
GSM6529367	20A042496	Cervical and endocervical cancers	0	0	0	0
GSM6529376	20A042571	Cervical and endocervical cancers	0	0	0	0
GSM6529378	20A042591	Cervical and endocervical cancers	0	0	0	0
GSM6529381	20A042612	Cervical and endocervical cancers	0	0	0	0
GSM6529350	20A042368	Breast carcinoma	0	0	0	0
GSM6529362	20A042444	Breast carcinoma	0	0	0	0
GSM6529382	20A042615	Breast carcinoma	0	0	0	0
GSM6529353	20A042394	Breast carcinoma	0	0	0	0
GSM6529345	20A042343	Breast carcinoma	0	0	0	0
GSM6529348	20A042352	Breast carcinoma	0	0	0	0
GSM6529349	20A042360	Breast carcinoma	0	0	0	0
GSM6529370	20A042539	Breast carcinoma	0	0	0	0
GSM6529374	20A042565	Breast carcinoma	0	0	0	0
GSM6529383	20A042625	Breast carcinoma	0	0	0	0
