# Supplementary material for: Cell-Specific DNA Methylation Markers in Plasma cfDNA Reveal Diagnostic Potential for Head and Neck Cancer
Source: J Cancer. 2026 Jul 13;17(7):1318–30. doi: 10.7150/jca.133470 (PMC13410342; doi:10.7150/jca.133470)
Supplement: Supplementary file 1 — Supplementary methods, figures and tables. [file jcav17p1318s1.zip › Supplementary Material files/Tables/TableS2.xlsx]

## Sheet: Sheet1
Table S2. Terms associated with head and neck diseases in HPO annotation for cell-specific sites related gene
Gene symbol	HPO id	HPO name
PMP22	HP:0031162	Impaired oropharyngeal swallow response
MSH2	HP:0012118	Laryngeal carcinoma
MSH2	HP:0100031	Neoplasm of the thyroid gland
PIK3C2A	HP:0000821	Hypothyroidism
ZFX	HP:0002897	Parathyroid adenoma
PMP22	HP:0001308	Tongue fasciculations
BUB1	HP:0000175	Cleft palate
EP300	HP:0003319	Abnormality of the cervical spine
GLI3	HP:0008751	Laryngeal cleft
GLI3	HP:0005990	Thyroid hypoplasia
GLI3	HP:0008245	Pituitary hypothyroidism
GNB1	HP:0000851	Congenital hypothyroidism
TBCE	HP:0031817	Decreased circulating parathyroid hormone level
EP300	HP:0008752	Laryngeal cartilage malformation
