# Supplementary material for: Cell-Specific DNA Methylation Markers in Plasma cfDNA Reveal Diagnostic Potential for Head and Neck Cancer
Source: J Cancer. 2026 Jul 13;17(7):1318–30. doi: 10.7150/jca.133470 (PMC13410342; doi:10.7150/jca.133470)
Supplement: Supplementary file 1 — Supplementary methods, figures and tables. [file jcav17p1318s1.zip › Supplementary Material files/Tables/TableS3.xlsx]

## Sheet: Sheet1
Table S3. Summary of identified cell type-specific methylation biomarkers. The type is denoted as M for hypermethylated biomarkers and U for hypomethylated biomarkers, while Length and CpGs represent the region length and the number of specific CpG sites contained within that region, respectively.
Sample	Type	Length(bp)	CpGs	Associated Gene	Region
Pharyngeal epithelium	M	98	10	SIM2	Promoter
Pharyngeal epithelium	M	140	5	VGLL2	Intron
Pharyngeal epithelium	M	112	5	VGLL2	Intron
Thyroid epithelium	M	136	5	MIR138-1	Exon
Thyroid epithelium	M	88	5	MIR138-1	Exon
Thyroid epithelium	M	117	5	MIR138-1	Exon
Thyroid epithelium	M	146	5	MIR138-1	Exon
Thyroid epithelium	M	149	5	MIR138-1	Exon
Thyroid epithelium	U	110	7	TTF2	Intron
Thyroid epithelium	U	80	5	GNB1	Promoter
Thyroid epithelium	U	101	5	PTPN9	Exon
