# Supplementary material for: Cell-Specific DNA Methylation Markers in Plasma cfDNA Reveal Diagnostic Potential for Head and Neck Cancer
Source: J Cancer. 2026 Jul 13;17(7):1318–30. doi: 10.7150/jca.133470 (PMC13410342; doi:10.7150/jca.133470)
Supplement: Supplementary file 1 — Supplementary methods, figures and tables. [file jcav17p1318s1.zip › Supplementary Material files/Tables/TableS4.xlsx]

## Sheet: Sheet1
Table S4. Proportional distribution of each biomarker in each sample.
name	group	Thyroid-EP-M-1	Thyroid-EP-U-1	Thyroid-EP-U-2	Thyroid-EP-U-3	Pharynx-EP-M-1	Pharynx-EP-M-2
GSM5652176_Adipocytes-Z000000T7.hg38	Adipocytes1	0	0	0	0	0	0
GSM5652177_Adipocytes-Z000000T9.hg38	Adipocytes2	0	0	0	0	0	0
GSM5652178_Adipocytes-Z000000T5.hg38	Adipocytes3	0	0	0	0	0	0
GSM5652342_Bladder-Epithelial-Z000000QM.hg38	Bladder-Ep1	0	0	0	0	0	0
GSM5652343_Bladder-Epithelial-Z000000QP.hg38	Bladder-Ep2	0	0	0	0	0	0
GSM5652344_Bladder-Epithelial-Z0000043F.hg38	Bladder-Ep3	0.166667	0.105263	0	0.153846	0	0
GSM5652345_Bladder-Epithelial-Z0000044L.hg38	Bladder-Ep4	0	0	0	0	0	0
GSM5652346_Bladder-Epithelial-Z00000450.hg38	Bladder-Ep5	0	0	0	0	0	0
GSM5652316_Blood-B-Z000000TX.hg38	Blood-B1	0	0	0	0	0	0
GSM5652317_Blood-B-Z000000UB.hg38	Blood-B2	0	0	0	0	0	0
GSM5652318_Blood-B-Z000000UR.hg38	Blood-B3	0	0	0	0	0	0
GSM5652319_Blood-B-Mem-Z0000041J.hg38	Blood-B4	0	0	0	0	0	0.0909091
GSM5652320_Blood-B-Mem-Z0000041K.hg38	Blood-B5	0	0	0	0	0	0
GSM5652313_Blood-Granulocytes-Z000000TZ.hg38	Blood-Granul1	0	0	0	0	0	0
GSM5652314_Blood-Granulocytes-Z000000UD.hg38	Blood-Granul2	0	0	0	0	0	0
GSM5652315_Blood-Granulocytes-Z000000UT.hg38	Blood-Granul3	0	0	0	0	0	0
GSM5652302_Blood-Monocytes-Z000000TP.hg38	Blood-Mono1	0	0	0	0	0	0
GSM5652303_Blood-Monocytes-Z000000U3.hg38	Blood-Mono2	0	0	0	0	0	0
GSM5652304_Blood-Monocytes-Z000000UH.hg38	Blood-Mono3	0	0	0	0	0	0
GSM5652305_Colon-Macrophages-Z00000444.hg38	Colon-Macroc1	0	0	0	0	0	0
GSM5652306_Colon-Macrophages-Z00000446.hg38	Colon-Macroc2	0	0	0	0	0	0
GSM5652307_Liver-Macrophages-Z0000043P.hg38	Liver-Macro	0	0	0	0	0	0
GSM5652308_Lung-Alveolar-Macrophages-Z00000448.hg38	Lung-Alveo-Macro1	0	0	0	0	0	0
GSM5652309_Lung-Alveolar-Macrophages-Z0000044C.hg38	Lung-Alveo-Macro2	0	0	0	0	0	0
GSM5652310_Lung-Interstitial-Macrophages-Z00000447.hg38	Lung-Inter-Macro1	0	0	0	0	0	0
GSM5652311_Lung-Interstitial-Macrophages-Z0000044D.hg38	Lung-Inter-Macro2	0	0	0	0	0	0
GSM5652312_Lung-Interstitial-Macrophages-Z0000044E.hg38	Lung-Inter-Macro3	0	0	0	0	0	0
GSM5652299_Blood-NK-Z000000TM.hg38	Blood-NK1	0	0	0	0	0	0
GSM5652300_Blood-NK-Z000000U1.hg38	Blood-NK2	0	0	0	0	0	0
GSM5652301_Blood-NK-Z000000UF.hg38	Blood-NK3	0	0	0	0	0	0
GSM5652277_Blood-T-CD3-Z000000TV.hg38	Blood-T1	0	0	0	0	0	0
GSM5652278_Blood-T-CD3-Z000000UP.hg38	Blood-T2	0	0	0	0	0	0
GSM5652279_Blood-T-CD4-Z000000TT.hg38	Blood-T3	0	0	0	0	0	0
GSM5652280_Blood-T-CD4-Z000000U7.hg38	Blood-T4	0	0	0	0	0	0
GSM5652281_Blood-T-CD4-Z000000UM.hg38	Blood-T5	0	0	0	0	0	0
GSM5652282_Blood-T-CD8-Z000000TR.hg38	Blood-T6	0	0	0	0	0	0
GSM5652283_Blood-T-CD8-Z000000U5.hg38	Blood-T7	0	0	0	0	0	0
GSM5652284_Blood-T-CD8-Z000000UK.hg38	Blood-T8	0	0	0	0	0	0
GSM5652285_Blood-T-CenMem-CD4-Z00000417.hg38	Blood-T9	0	0	0	0	0	0
GSM5652286_Blood-T-CenMem-CD4-Z0000041D.hg38	Blood-T10	0	0	0	0	0	0
GSM5652287_Blood-T-CenMem-CD4-Z0000041N.hg38	Blood-T11	0	0	0	0	0	0
GSM5652288_Blood-T-Eff-CD8-Z00000419.hg38	Blood-T12	0	0	0	0	0	0
GSM5652289_Blood-T-Eff-CD8-Z0000041F.hg38	Blood-T13	0	0	0	0	0	0
GSM5652290_Blood-T-Eff-CD8-Z0000041Q.hg38	Blood-T14	0	0	0	0	0	0
GSM5652291_Blood-T-EffMem-CD4-Z00000416.hg38	Blood-T15	0	0	0	0	0	0
GSM5652292_Blood-T-EffMem-CD4-Z0000041C.hg38	Blood-T16	0	0	0	0	0	0
GSM5652293_Blood-T-EffMem-CD4-Z0000041M.hg38	Blood-T17	0	0	0	0	0	0
GSM5652294_Blood-T-EffMem-CD8-Z0000041A.hg38	Blood-T18	0	0	0	0	0	0
GSM5652295_Blood-T-EffMem-CD8-Z0000041G.hg38	Blood-T19	0	0	0	0	0	0
GSM5652296_Blood-T-Naive-CD4-Z0000041E.hg38	Blood-T-Na茂ve1	0	0	0	0	0	0
GSM5652297_Blood-T-Naive-CD8-Z0000041B.hg38	Blood-T-Na茂ve2	0	0	0	0	0	0
GSM5652298_Blood-T-Naive-CD8-Z0000041H.hg38	Blood-T-Na茂ve3	0	0	0	0	0	0
GSM5652218_Bone-Osteoblasts-Z0000042Z.hg38	Bone-Osteob	0	0	0	0	0.0588235	0
GSM5652350_Breast-Basal-Epithelial-Z000000V6.hg38	Breast-Basal-Ep1	0	0	0	0	0	0
GSM5652351_Breast-Basal-Epithelial-Z000000VG.hg38	Breast-Basal-Ep2	0	0	0	0	0	0
GSM5652352_Breast-Basal-Epithelial-Z000000VL.hg38	Breast-Basal-Ep3	0	0	0	0	0	0
GSM5652353_Breast-Basal-Epithelial-Z0000043E.hg38	Breast-Basal-Ep4	0	0	0	0	0	0
GSM5652347_Breast-Luminal-Epithelial-Z000000V2.hg38	Breast-Luminal-Ep1	0	0	0	0	0	0
GSM5652348_Breast-Luminal-Epithelial-Z000000VJ.hg38	Breast-Luminal-Ep2	0	0	0	0	0	0
GSM5652349_Breast-Luminal-Epithelial-Z000000VN.hg38	Breast-Luminal-Ep3	0	0	0	0	0	0
GSM5652370_Colon-Right-Epithelial-Z000000V0.hg38	Colon-Ep1	0	0	0	0	0	0
GSM5652371_Colon-Right-Epithelial-Z000000V8.hg38	Colon-Ep2	0	0	0	0	0	0
GSM5652372_Colon-Right-Endocrine-Z0000044S.hg38	Colon-Ep3	0	0	0	0	0	0
GSM5652373_Colon-Left-Epithelial-Z000000VA.hg38	Colon-Ep4	0	0	0	0	0	0
GSM5652374_Colon-Left-Endocrine-Z0000044J.hg38	Colon-Ep5	0	0	0	0	0	0
GSM5652375_Colon-Left-Endocrine-Z0000044T.hg38	Colon-Ep6	0	0	0	0	0	0
GSM5652376_Colon-Left-Epithelial-Z0000043B.hg38	Colon-Ep7	0	0	0	0	0	0
GSM5652377_Colon-Left-Epithelial-Z0000043C.hg38	Colon-Ep8	0	0	0	0	0	0
GSM5652198_Colon-Fibroblasts-Z0000042A.hg38	Colon-Fibro1	0	0	0	0	0	0
GSM5652199_Colon-Fibroblasts-Z0000042C.hg38	Colon-Fibro2	0	0	0	0	0	0
GSM5652204_Dermal-Fibroblasts-Z00000423.hg38	Dermal-Fibro	0	0	0	0	0	0
GSM5652271_Endometrium-Epithelial-Z00000434.hg38	Endometrium1	0	0	0	0	0	0
GSM5652272_Endometrium-Epithelial-Z00000435.hg38	Endometrium2	0	0	0	0	0	0
GSM5652273_Endometrium-Epithelial-Z0000043S.hg38	Endometrium3	0	0	0	0	0	0
GSM5652179_Aorta-Endothel-Z00000422.hg38	Aorta-Endo1	0	0	0	0	0	0
GSM5652180_Aorta-Endothel-Z0000043G.hg38	Aorta-Endo2	0	0	0	0	0	0
GSM5652181_Saphenous-Vein-Endothel-Z000000RM.hg38	Saphe-Vein-Endo1	0	0	0	0	0	0
GSM5652182_Saphenous-Vein-Endothel-Z000000S7.hg38	Saphe-Vein-Endo2	0	0	0	0	0	0
GSM5652183_Saphenous-Vein-Endothel-Z000000SB.hg38	Saphe-Vein-Endo3	0	0	0	0	0	0
GSM5652184_Kidney-Glomerular-Endothel-Z000000Q5.hg38	Kidney-Glom-Endo1	0	0	0	0	0	0
GSM5652185_Kidney-Glomerular-Endothel-Z00000443.hg38	Kidney-Glom-Endo2	0	0	0	0	0	0
GSM5652186_Kidney-Glomerular-Endothel-Z0000045J.hg38	Kidney-Glom-Endo3	0	0	0	0	0	0
GSM5652187_Kidney-Tubular-Endothel-Z000000PX.hg38	Kidney-Tubu-Endo1	0	0	0	0	0	0
GSM5652188_Kidney-Tubular-Endothel-Z000000Q3.hg38	Kidney-Tubu-Endo2	0	0	0	0	0	0
GSM5652189_Kidney-Tubular-Endothel-Z0000042R.hg38	Kidney-Tubu-Endo3	0	0	0	0	0	0
GSM5652190_Liver-Endothelium-Z000000RB.hg38	Liver-Endo	0	0	0	0	0	0
GSM5652194_Pancreas-Endothel-Z0000042D.hg38	Pancreas-Endo1	0	0	0	0	0	0
GSM5652195_Pancreas-Endothel-Z0000042X.hg38	Pancreas-Endo2	0	0	0	0	0.0769231	0
GSM5652196_Pancreas-Endothel-Z00000430.hg38	Pancreas-Endo3	0	0	0	0	0	0
GSM5652197_Pancreas-Islet-Endothel-Z0000042Y.hg38	Pancreas-Endo4	0	0	0	0	0.0454545	0
GSM5652321_Epidermal-Keratinocytes-Z00000424.hg38	Epid-Kerat	0	0	0	0	0	0
GSM5652274_Bone_marrow-Erythrocyte_progenitors-Z000000RF.hg38	Eryth-prog1	0	0	0	0	0	0
GSM5652275_Bone_marrow-Erythrocyte_progenitors-Z000000RH.hg38	Eryth-prog2	0	0	0	0.027027	0	0
GSM5652276_Bone_marrow-Erythrocyte_progenitors-Z000000RK.hg38	Eryth-prog3	0	0	0	0	0	0
GSM5652267_Fallopian-Epithelial-Z000000Q7.hg38	Fallopian-Ep1	0	0	0	0	0	0
GSM5652268_Fallopian-Epithelial-Z000000S9.hg38	Fallopian-Ep2	0	0	0	0	0	0
GSM5652269_Fallopian-Epithelial-Z000000UV.hg38	Fallopian-Ep3	0	0	0	0	0	0
GSM5652358_Gallbladder-Epithelial-Z00000432.hg38	Gallbladder	0	0	0	0	0	0
GSM5652359_Gastric-fundus-Epithelial-Z000000RX.hg38	Gastric-Ep1	0	0	0	0	0	0
GSM5652360_Gastric-fundus-Epithelial-Z000000SK.hg38	Gastric-Ep2	0	0	0	0	0	0
GSM5652361_Gastric-fundus-Epithelial-Z000000SV.hg38	Gastric-Ep3	0	0	0	0	0	0
GSM5652362_Gastric-body-Epithelial-Z000000SD.hg38	Gastric-Ep4	0	0	0	0	0	0
GSM5652363_Gastric-body-Epithelial-Z000000SM.hg38	Gastric-Ep5	0	0	0	0	0	0
GSM5652364_Gastric-body-Epithelial-Z000000ST.hg38	Gastric-Ep6	0	0	0	0	0	0
GSM5652365_Gastric-antrum-Epithelial-Z000000SF.hg38	Gastric-Ep7	0	0	0	0	0	0
GSM5652366_Gastric-antrum-Epithelial-Z000000SP.hg38	Gastric-Ep8	0	0	0	0	0.166667	0
GSM5652367_Gastric-antrum-Epithelial-Z000000SR.hg38	Gastric-Ep9	0	0	0	0	0.0833333	0
GSM5652368_Gastric-antrum-Endocrine-Z00000437.hg38	Gastric-Ep10	0	0	0	0	0	0
GSM5652369_Gastric-antrum-Endocrine-Z00000438.hg38	Gastric-Ep11	0	0	0	0	0	0
GSM5652327_Tongue-Epithelial-Z000000QV.hg38	Tongue-Ep1	0	0	0	0	0	0
GSM5652328_Tongue-Epithelial-Z00000449.hg38	Tongue-Ep2	0	0	0	0	0	0
GSM5652329_Tongue-Epithelial-Z0000044F.hg38	Tongue-Ep3	0	0	0	0	0	0
GSM5652330_Tongue_base-Epithelial-Z0000044B.hg38	Tongue-base-Ep4	0	0	0	0	0	0
GSM5652331_Larynx-Epithelial-Z000000QB.hg38	Larynx-Ep	0	0	0	0	0	0.0833333
GSM5652332_Esophagus-Epithelial-Z000000PZ.hg38	Esophagus-Ep1	0	0	0	0	0	0.125
GSM5652333_Esophagus-Epithelial-Z00000426.hg38	Esophagus-Ep2	0	0	0	0	0	0
GSM5652212_Heart-Cardiomyocyte-Z0000044G.hg38	Heart-Cardio1	0	0	0	0	0	0
GSM5652213_Heart-Cardiomyocyte-Z0000044K.hg38	Heart-Cardio2	0	0	0	0	0	0
GSM5652216_Heart-Cardiomyocyte-Z0000044Q.hg38	Heart-Cardio3	0	0	0	0	0	0
GSM5652217_Heart-Cardiomyocyte-Z0000044R.hg38	Heart-Cardio4	0	0	0	0	0	0
GSM5652200_Heart-Fibroblasts-Z0000043R.hg38	Heart-Fibro1	0.0714286	0	0	0	0	0
GSM5652201_Heart-Fibroblasts-Z0000041V.hg38	Heart-Fibro2	0	0	0	0	0	0
GSM5652202_Heart-Fibroblasts-Z0000041W.hg38	Heart-Fibro3	0	0	0	0	0	0
GSM5652203_Heart-Fibroblasts-Z0000041X.hg38	Heart-Fibro4	0	0	0	0.0526316	0	0
GSM5652256_Kidney-Glomerular-Epithelial-Z0000045K.hg38	Kidney-Glom-Ep1	0.05	0	0	0	0	0
GSM5652257_Kidney-Glomerular-Epithelial-Z0000045L.hg38	Kidney-Glom-Ep2	0	0	0	0	0	0
GSM5652258_Kidney-Tubular-Epithelial-Z000000QH.hg38	Kidney-Tubular-Ep1	0	0	0	0	0	0
GSM5652259_Kidney-Tubular-Epithelial-Z0000043Z.hg38	Kidney-Tubular-Ep2	0	0	0	0	0	0
GSM5652260_Kidney-Tubular-Epithelial-Z00000440.hg38	Kidney-Tubular-Ep3	0.04	0	0	0	0	0
GSM5652261_Kidney-Glomerular-Podocytes-Z0000042W.hg38	Kidney-Glom-Podo1	0.0625	0	0	0	0	0
GSM5652262_Kidney-Glomerular-Podocytes-Z00000441.hg38	Kidney-Glom-Podo2	0	0	0	0	0	0
GSM5652263_Kidney-Glomerular-Podocytes-Z00000442.hg38	Kidney-Glom-Podo3	0.133333	0	0	0	0	0
GSM5652233_Liver-Hepatocytes-Z000000R3.hg38	Liver-Hep1	0	0	0	0	0	0
GSM5652234_Liver-Hepatocytes-Z000000T3.hg38	Liver-Hep2	0	0	0	0	0	0
GSM5652235_Liver-Hepatocytes-Z0000043Q.hg38	Liver-Hep3	0	0	0	0	0	0
GSM5652236_Liver-Hepatocytes-Z0000044H.hg38	Liver-Hep4	0	0	0	0	0	0
GSM5652237_Liver-Hepatocytes-Z0000044M.hg38	Liver-Hep5	0	0	0	0	0	0
GSM5652238_Liver-Hepatocytes-Z00000431.hg38	Liver-Hep6	0	0	0	0	0	0
GSM5652191_Lung-Alveolar-Endothel-Z000000Q1.hg38	Lung-Alv-En1	0	0	0	0	0	0
GSM5652192_Lung-Alveolar-Endothel-Z000000QK.hg38	Lung-Alv-En2	0	0	0	0	0	0
GSM5652193_Lung-Alveolar-Endothel-Z0000045H.hg38	Lung-Alv-En3	0	0	0	0	0	0
GSM5652354_Lung-Alveolar-Epithelial-Z000000T1.hg38	Lung-Alv-Ep1	0.09375	0	0	0	0	0
GSM5652355_Lung-Alveolar-Epithelial-Z000000VC.hg38	Lung-Alv-Ep2	0.176471	0	0	0	0	0
GSM5652356_Lung-Alveolar-Epithelial-Z000000VE.hg38	Lung-Alv-Ep3	0	0	0	0	0	0
GSM5652357_Lung-Pleura-Z0000042B.hg38	Lung-Ple	0	0	0	0	0	0
GSM5652335_Lung-Bronchus-Epithelial-Z000000QD.hg38	Lung-Ep-Bron1	0	0	0	0	0	0
GSM5652336_Lung-Bronchus-Epithelial-Z000000RZ.hg38	Lung-Ep-Bron2	0	0	0	0	0.0384615	0
GSM5652337_Lung-Bronchus-Epithelial-Z000000S5.hg38	Lung-Ep-Bron3	0	0	0	0	0.030303	0
GSM5652223_Cortex-Neuron-Z000000TF.hg38	Neuron1	0	0	0	0	0	0
GSM5652224_Neuron-Z000000TH.hg38	Neuron2	0	0	0	0	0	0
GSM5652225_Cortex-Neuron-Z0000042F.hg38	Neuron3	0	0	0	0	0	0
GSM5652226_Cortex-Neuron-Z0000042H.hg38	Neuron4	0	0	0	0	0	0
GSM5652227_Cortex-Neuron-Z0000042J.hg38	Neuron5	0	0	0	0	0	0
GSM5652228_Cortex-Neuron-Z0000042M.hg38	Neuron6	0	0	0	0	0	0
GSM5652229_Cortex-Neuron-Z0000042P.hg38	Neuron7	0	0	0	0	0	0
GSM5652230_Cortex-Neuron-Z0000042K.hg38	Neuron8	0	0	0	0	0	0
GSM5652231_Cerebellum-Neuron-Z000000TB.hg38	Neuron-Bulk1	0	0	0	0	0	0
GSM5652232_Cortex-Neuron-Z000000TD.hg38	Neuron-Bulk2	0	0	0	0	0	0
GSM5652219_Oligodendrocytes-Z000000TK.hg38	Oligodend1	0	0	0	0	0	0
GSM5652220_Oligodendrocytes-Z0000042E.hg38	Oligodend2	0	0	0	0	0	0
GSM5652221_Oligodendrocytes-Z0000042L.hg38	Oligodend3	0	0	0	0	0	0
GSM5652222_Oligodendrocytes-Z0000042N.hg38	Oligodend4	0	0	0	0	0	0
GSM5652270_Ovary-Epithelial-Z000000QT.hg38	Ovary-Ep	0	0	0	0	0	0
GSM5652243_Pancreas-Acinar-Z000000QX.hg38	Pancreas-Acinar1	0	0	0	0	0	0
GSM5652244_Pancreas-Acinar-Z0000043W.hg38	Pancreas-Acinar2	0	0	0	0	0	0
GSM5652245_Pancreas-Acinar-Z0000043X.hg38	Pancreas-Acinar3	0	0	0	0	0	0
GSM5652246_Pancreas-Acinar-Z0000043Y.hg38	Pancreas-Acinar4	0	0	0	0	0	0
GSM5652253_Pancreas-Alpha-Z00000453.hg38	Pancreas-Alpha1	0	0	0	0	0	0
GSM5652254_Pancreas-Alpha-Z00000456.hg38	Pancreas-Alpha2	0	0	0	0	0	0
GSM5652255_Pancreas-Alpha-Z00000459.hg38	Pancreas-Alpha3	0	0	0	0	0	0
GSM5652250_Pancreas-Beta-Z00000452.hg38	Pancreas-Beta1	0	0	0	0	0	0
GSM5652251_Pancreas-Beta-Z00000455.hg38	Pancreas-Beta2	0	0	0	0	0	0
GSM5652252_Pancreas-Beta-Z00000458.hg38	Pancreas-Beta3	0	0	0	0	0	0
GSM5652247_Pancreas-Delta-Z00000451.hg38	Pancreas-Delta1	0	0	0	0	0	0
GSM5652248_Pancreas-Delta-Z00000454.hg38	Pancreas-Delta2	0	0	0	0	0	0
GSM5652249_Pancreas-Delta-Z00000457.hg38	Pancreas-Delta3	0	0	0	0	0	0
GSM5652239_Pancreas-Duct-Z0000043T.hg38	Pancreas-Duct1	0	0	0	0	0	0
GSM5652240_Pancreas-Duct-Z0000043U.hg38	Pancreas-Duct2	0	0	0	0	0	0
GSM5652241_Pancreas-Duct-Z0000043V.hg38	Pancreas-Duct3	0	0	0	0	0	0
GSM5652242_Pancreas-Duct-Z000000QZ.hg38	Pancreas-Duct4	0	0	0	0	0	0
GSM5652334_Pharynx-Epithelial-Z0000044A.hg38	Pharynx	0	0	0	0	0.625	0.75
GSM5652338_Prostate-Epithelial-Z000000RV.hg38	Prostate-Ep1	0	0	0	0	0	0
GSM5652339_Prostate-Epithelial-Z000000S3.hg38	Prostate-Ep2	0	0	0	0	0	0
GSM5652340_Prostate-Epithelial-Z0000045F.hg38	Prostate-Ep3	0	0	0	0	0	0
GSM5652341_Prostate-Epithelial-Z0000045G.hg38	Prostate-Ep4	0	0	0	0	0.0666667	0
GSM5652205_Skeletal-Muscle-Z00000427.hg38	Skeletal-Musc1	0	0	0	0	0	0
GSM5652206_Skeletal-Muscle-Z00000429.hg38	Skeletal-Musc2	0	0	0	0	0	0.125
GSM5652378_Small-int-Epithelial-Z0000042V.hg38	Small-Int-Ep1	0	0	0	0	0	0.181818
GSM5652379_Small-int-Epithelial-Z000000RT.hg38	Small-Int-Ep2	0	0	0	0	0	0
GSM5652380_Small-int-Epithelial-Z000000UW.hg38	Small-Int-Ep3	0	0	0	0	0	0
GSM5652381_Small-int-Epithelial-Z000000UY.hg38	Small-Int-Ep4	0	0	0	0	0	0
GSM5652382_Small-int-Endocrine-Z00000436.hg38	Small-Int-En	0	0	0	0	0	0
GSM5652207_Aorta-Smooth-Muscle-Z0000041U.hg38	Smooth-Musc1	0	0	0	0	0	0
GSM5652208_Coronary-Artery-Smooth-Muscle-Z00000420.hg38	Smooth-Musc2	0	0	0	0	0	0
GSM5652209_Bladder-Smooth-Muscle-Z0000041Z.hg38	Smooth-Musc3	0	0	0	0	0	0
GSM5652210_Prostate-Smooth-Muscle-Z0000041Y.hg38	Smooth-Musc4	0	0	0	0	0	0
GSM5652211_Lung-Bronchus-Smooth-Muscle-Z00000421.hg38	Smooth-Musc5	0	0	0	0	0	0
GSM5652264_Thyroid-Epithelial-Z0000042S.hg38	Thyroid-Ep1	0.647059	0.6	0.653846	0.869565	0	0
GSM5652265_Thyroid-Epithelial-Z0000042T.hg38	Thyroid-Ep2	0.823529	0.307692	0.416667	0.863636	0	0
GSM5652266_Thyroid-Epithelial-Z0000042U.hg38	Thyroid-Ep3	0.636364	0.416667	0.47619	0.888889	0	0
GSM5652322_Tonsil-Palatine-Epithelial-Z000000QF.hg38	Tonsil-Palatine-Ep1	0	0	0	0	0	0
GSM5652323_Tonsil-Palatine-Epithelial-Z000000RP.hg38	Tonsil-Palatine-Ep2	0	0	0	0	0	0
GSM5652324_Tonsil-Palatine-Epithelial-Z000000RR.hg38	Tonsil-Palatine-Ep3	0	0	0	0	0	0
GSM5652325_Tonsil-Pharyngeal-Epithelial-Z000000Q9.hg38	Tonsil-Pharyngeal-Ep4	0	0	0	0	0.0869565	0
GSM5652326_Tonsil-Pharyngeal-Epithelial-Z000000S1.hg38	Tonsil-Pharyngeal-Ep5	0	0	0	0	0	0
