# Supplementary material for: Cell-Specific DNA Methylation Markers in Plasma cfDNA Reveal Diagnostic Potential for Head and Neck Cancer
Source: J Cancer. 2026 Jul 13;17(7):1318–30. doi: 10.7150/jca.133470 (PMC13410342; doi:10.7150/jca.133470)
Supplement: Supplementary file 1 — Supplementary methods, figures and tables. [file jcav17p1318s1.zip › Supplementary Material files/Tables/TableS5.xlsx]

## Sheet: Sheet1
Table S5. Summary of patients' information and cfDNA from 3 patients’ plasma.
Sample	Plasma volume (ml)	Effluent volume (ul)	cfDNA concentration in effluent (ng/ul)	Total cfDNA (ng)	Age	Gender	Tumor primary site	Histology	Stage	HPV	Smoking/alcohol history	Treatment status at the time of sampling
Patient 1	3.1	50	6.76	338	56	Male	Tongue	squamous carcinoma	T3N2M0	negative	Yes	No treatment
Patient 2	3.1	50	1.41	70.5	60	Male	Buccal mucosa	squamous carcinoma	T4N2M0	negative	Yes	No treatment
Patient 3	2.9	50	1.35	67.5	53	Male	Larynx	squamous carcinoma	T2N0M0	negative	Yes	No treatment
