# Supplementary material for: Cell-Specific DNA Methylation Markers in Plasma cfDNA Reveal Diagnostic Potential for Head and Neck Cancer
Source: J Cancer. 2026 Jul 13;17(7):1318–30. doi: 10.7150/jca.133470 (PMC13410342; doi:10.7150/jca.133470)
Supplement: Supplementary file 1 — Supplementary methods, figures and tables. [file jcav17p1318s1.zip › Supplementary Material files/Tables/TableS6.xlsx]

## Sheet: Sheet1
Table S6. Concentrations after bisulfite conversion.
Sample	Concentrations after bisulfite conversion (ng/ul)	Total DNA after conversion (ng)	Conversion efficiency (%)
Sample 1	2.35	23.5	34.76
Sample 2	<0.5	N/A	N/A
Sample 3	1.19	11.9	17.63
