# Supplementary material for: Cell-Specific DNA Methylation Markers in Plasma cfDNA Reveal Diagnostic Potential for Head and Neck Cancer
Source: J Cancer. 2026 Jul 13;17(7):1318–30. doi: 10.7150/jca.133470 (PMC13410342; doi:10.7150/jca.133470)
Supplement: Supplementary file 1 — Supplementary methods, figures and tables. [file jcav17p1318s1.zip › Supplementary Material files/Tables/TableS7.xlsx]

## Sheet: Sheet1
Table S7. Concentrations after amplification.
Product ID	Primer	Sample	Template input (ng)	Product concentration (ng/ul)	Product yield (ng)
1	Pharynx-EP-M-2-U	Sample 1	4.7	5.56	139
2	Pharynx-EP-M-2-M	Sample 1	4.7	1.21	30.25
3	Pharynx-EP-M-2-M	Sample 2	N/A	11.4	285
4	Pharynx-EP-M-2-U	Sample 3	4.76	6.44	161
5	Pharynx-EP-M-2-M	Sample 3	4.76	5.36	134
