# Supplementary material for: Cell-Specific DNA Methylation Markers in Plasma cfDNA Reveal Diagnostic Potential for Head and Neck Cancer
Source: J Cancer. 2026 Jul 13;17(7):1318–30. doi: 10.7150/jca.133470 (PMC13410342; doi:10.7150/jca.133470)
Supplement: Supplementary file 1 — Supplementary methods, figures and tables. [file jcav17p1318s1.zip › Supplementary Material files/Tables/TableS8.xlsx]

## Sheet: Sheet1
Table S8. Concentrations records during library preparation.
	After PCR and purification			Before library amplification			After library amplification			After bead pruification			Final library
Library ID	Concentration (ng/ul)	Volume (ul)	DNA amount (ng)	Concentration (ng/ul)	Volume (ul)	DNA amount (ng)	Concentration (ng/ul)	Volume (ul)	DNA amount (ng)	Concentration (ng/ul)	Volume (ul)	DNA amount (ng)	Concentration (ng/ul)	Volume (ul)	DNA amount (ng)
1	5.16	13.5	69.66	0.796	32	25.472	6.1	50	305	3.24	30	97.2	1.75	16	28
2	4.02	13.5	54.27	1.11	32	35.52	5.38	50	269	2.94	30	88.2	3.42	16	54.72
3	5.18	17.5	90.65	3.76	32	120.32	8.2	50	410	5.18	30	155.4	8.82	15	132.3
4	4.66	12.5	58.25	0.962	32	30.784	60.2	50	301	3.66	30	109.8	3.84	16	61.44
5	6.74	13.5	90.99	1.17	32	37.44	10.2	50	510	6.74	30	202.2	4.76	14	66.64
