# Supplementary material for: Cell-Specific DNA Methylation Markers in Plasma cfDNA Reveal Diagnostic Potential for Head and Neck Cancer
Source: J Cancer. 2026 Jul 13;17(7):1318–30. doi: 10.7150/jca.133470 (PMC13410342; doi:10.7150/jca.133470)
Supplement: Supplementary file 1 — Supplementary methods, figures and tables. [file jcav17p1318s1.zip › Supplementary Material files/Tables/TableS9.xlsx]

## Sheet: Sheet1
Table S9. Number of reads and alignment rates.
Library ID	Primer	Sample	Number of reads	Alignment rate (%)
1	Pharynx-EP-M-2-U	Sample 1	16036771	52.5
2	Pharynx-EP-M-2-M	Sample 1	13237480	53.1
3	Pharynx-EP-M-2-M	Sample 2	15904920	78.6
4	Pharynx-EP-M-2-U	Sample 3	13129436	86.1
5	Pharynx-EP-M-2-M	Sample 3	14863975	52.3
